# Supplementary material for: Understanding the Adsorption Behavior of Different Crystal Surfaces of Manganese Monoxide to Strontium Nitrate Solutions: A Molecular Dynamics Simulation
Source: Materials (Basel). 2025 Apr 11;18(8):1752. doi: 10.3390/ma18081752 (PMC12028766; doi:10.3390/ma18081752)
Supplement: Supplementary file 1 [file materials-18-01752-s001.zip]

Archive with 1 entries (1 files):
- materials-3510289-supplementary.pdf
